# Supplementary material for: The Protein Neddylation Inhibitor MLN4924 Suppresses Patient-Derived Glioblastoma Cells via Inhibition of ERK and AKT Signaling
Source: Cancers (Basel). 2019 Nov 22;11(12):1849. doi: 10.3390/cancers11121849 (PMC6966592; doi:10.3390/cancers11121849)
Supplement: Supplementary file 1 [file cancers-11-01849-s001.zip]

Archive with 28 entries (28 files):
- Figure3(E)_western blot whole blot/PDC1_Nedd8 conjugated proteins.tif
- Figure3(E)_western blot whole blot/PDC15_Nedd8 conjugated proteins.tif
- Figure3(E)_western blot whole blot/PDC1_Cullin1.tif
- Figure3(E)_western blot whole blot/PDC15_Cullin1.tif
- Figure3(E)_western blot whole blot/PDC1_CDT1.tif
- Figure3(E)_western blot whole blot/PDC15_CDT1.tif
- Figure3(E)_western blot whole blot/PDC1_P21.tif
- Figure3(E)_western blot whole blot/PDC15_P21.tif
- Figure3(E)_western blot whole blot/PDC15_P27.tif
- Figure3(E)_western blot whole blot/PDC1_P27.tif
- Figure3(E)_western blot whole blot/PDC15_beta actin.tif
- Figure3(E)_western blot whole blot/PDC1_beta actin.tif
- Figure5(B)_western blot whole blot/PDC1_beta actin.tif
- Figure5(B)_western blot whole blot/PDC15_beta actin.tif
- Figure5(B)_western blot whole blot/PDC1_AKT.tif
- Figure5(B)_western blot whole blot/PDC1_ERK.tif
- Figure5(B)_western blot whole blot/PDC15_AKT.tif
- Figure5(B)_western blot whole blot/PDC15_ERK.tif
- Figure5(B)_western blot whole blot/PDC1_pAKT.tif
- Figure5(B)_western blot whole blot/PDC1_pERK.tif
- Figure5(B)_western blot whole blot/PDC15_pAKT.tif
- Figure5(B)_western blot whole blot/PDC15_pERK.tif
- Supplementary figure1_western blot whole blot/Nedd8 conjugated proteins.tif
- Supplementary figure1_western blot whole blot/Cullin1.tif
- Supplementary figure1_western blot whole blot/CDT1.tif
- Supplementary figure1_western blot whole blot/P27.tif
- Supplementary figure1_western blot whole blot/beta actin.tif
- Supplementary materials.docx
